# Supplementary material for: Isolation and Characterization of Galloylglucoses Effective against Multidrug-Resistant Strains of Escherichia coli and Klebsiella pneumoniae
Source: Molecules. 2022 Aug 8;27(15):5045. doi: 10.3390/molecules27155045 (PMC9370434; doi:10.3390/molecules27155045)
Supplement: Supplementary file 1 [file molecules-27-05045-s001.zip]

Archive with 1 entries (1 files):
- molecules-1839335-supplementary.pdf
